# Supplementary material for: Duguetia pycnastera Sandwith (Annonaceae) Leaf Essential Oil Inhibits HepG2 Cell Growth In Vitro and In Vivo
Source: Molecules. 2022 Sep 2;27(17):5664. doi: 10.3390/molecules27175664 (PMC9458038; doi:10.3390/molecules27175664)
Supplement: Supplementary file 1 [file molecules-27-05664-s001.zip]

Archive with 1 entries (1 files):
- molecules-1875137-supplementary.pdf
